# Supplementary material for: Quantitative trait loci affecting the 3D skull shape and size in mouse and prioritization of candidate genes in-silico
Source: Front Physiol. 2015 Mar 26;6:92. doi: 10.3389/fphys.2015.00092 (PMC4374467; doi:10.3389/fphys.2015.00092)
Supplement: Supplementary file 2 [file Presentation2.ZIP]

Archive with 77 entries (66 files):
- DOC/
- DOC/mom_B.mp4
- DOC/mom_Bot.mp4
- DOC/mom_F.mp4
- DOC/mom_L.mp4
- DOC/mom_R.mp4
- DOC/mom_top.mp4
- Log.CentroidSize/
- Log.CentroidSize/Log.CentroidSize_B.mp4
- Log.CentroidSize/Log.CentroidSize_Bot.mp4
- Log.CentroidSize/Log.CentroidSize_F.mp4
- Log.CentroidSize/Log.CentroidSize_L.mp4
- Log.CentroidSize/Log.CentroidSize_R.mp4
- Log.CentroidSize/Log.CentroidSize_top.mp4
- Sex/
- Sex/Sex_B.mp4
- Sex/Sex_Bot.mp4
- Sex/Sex_F.mp4
- Sex/Sex_L.mp4
- Sex/Sex_R.mp4
- Sex/Sex_top.mp4
- SSH.qtl.1.mCV24784983/
- SSH.qtl.1.mCV24784983/qtl.4.mCV24784983_B.mp4
- SSH.qtl.1.mCV24784983/qtl.4.mCV24784983_Bot.mp4
- SSH.qtl.1.mCV24784983/qtl.4.mCV24784983_F.mp4
- SSH.qtl.1.mCV24784983/qtl.4.mCV24784983_L.mp4
- SSH.qtl.1.mCV24784983/qtl.4.mCV24784983_R.mp4
- SSH.qtl.1.mCV24784983/qtl.4.mCV24784983_top.mp4
- SSH.qtl.2.c1.loc51/
- SSH.qtl.2.c1.loc51/qtl.5.c1.loc51_B.mp4
- SSH.qtl.2.c1.loc51/qtl.5.c1.loc51_Bot.mp4
- SSH.qtl.2.c1.loc51/qtl.5.c1.loc51_F.mp4
- SSH.qtl.2.c1.loc51/qtl.5.c1.loc51_L.mp4
- SSH.qtl.2.c1.loc51/qtl.5.c1.loc51_R.mp4
- SSH.qtl.2.c1.loc51/qtl.5.c1.loc51_top.mp4
- SSH.qtl.3.c1.loc77/
- SSH.qtl.3.c1.loc77/qtl.6.c1.loc77_B.mp4
- SSH.qtl.3.c1.loc77/qtl.6.c1.loc77_Bot.mp4
- SSH.qtl.3.c1.loc77/qtl.6.c1.loc77_F.mp4
- SSH.qtl.3.c1.loc77/qtl.6.c1.loc77_L.mp4
- SSH.qtl.3.c1.loc77/qtl.6.c1.loc77_R.mp4
- SSH.qtl.3.c1.loc77/qtl.6.c1.loc77_top.mp4
- SSH.qtl.4.c10.loc51/
- SSH.qtl.4.c10.loc51/qtl.7.c10.loc51_B.mp4
- SSH.qtl.4.c10.loc51/qtl.7.c10.loc51_Bot.mp4
- SSH.qtl.4.c10.loc51/qtl.7.c10.loc51_F.mp4
- SSH.qtl.4.c10.loc51/qtl.7.c10.loc51_L.mp4
- SSH.qtl.4.c10.loc51/qtl.7.c10.loc51_R.mp4
- SSH.qtl.4.c10.loc51/qtl.7.c10.loc51_top.mp4
- SSH.qtl.5.c11.loc46/
- SSH.qtl.5.c11.loc46/qtl.8.c11.loc46_B.mp4
- SSH.qtl.5.c11.loc46/qtl.8.c11.loc46_Bot.mp4
- SSH.qtl.5.c11.loc46/qtl.8.c11.loc46_F.mp4
- SSH.qtl.5.c11.loc46/qtl.8.c11.loc46_L.mp4
- SSH.qtl.5.c11.loc46/qtl.8.c11.loc46_R.mp4
- SSH.qtl.5.c11.loc46/qtl.8.c11.loc46_top.mp4
- SSH.qtl.6.c11.loc75/
- SSH.qtl.6.c11.loc75/qtl.9.c11.loc75_B.mp4
- SSH.qtl.6.c11.loc75/qtl.9.c11.loc75_Bot.mp4
- SSH.qtl.6.c11.loc75/qtl.9.c11.loc75_F.mp4
- SSH.qtl.6.c11.loc75/qtl.9.c11.loc75_L.mp4
- SSH.qtl.6.c11.loc75/qtl.9.c11.loc75_R.mp4
- SSH.qtl.6.c11.loc75/qtl.9.c11.loc75_top.mp4
- SSH.qtl.7.c12.loc6/
- SSH.qtl.7.c12.loc6/qtl.10.c12.loc6_B.mp4
- SSH.qtl.7.c12.loc6/qtl.10.c12.loc6_Bot.mp4
- SSH.qtl.7.c12.loc6/qtl.10.c12.loc6_F.mp4
- SSH.qtl.7.c12.loc6/qtl.10.c12.loc6_L.mp4
- SSH.qtl.7.c12.loc6/qtl.10.c12.loc6_R.mp4
- SSH.qtl.7.c12.loc6/qtl.10.c12.loc6_top.mp4
- SSH.qtl.8.rs3710348/
- SSH.qtl.8.rs3710348/qtl.11.rs3710348_B.mp4
- SSH.qtl.8.rs3710348/qtl.11.rs3710348_Bot.mp4
- SSH.qtl.8.rs3710348/qtl.11.rs3710348_F.mp4
- SSH.qtl.8.rs3710348/qtl.11.rs3710348_L.mp4
- SSH.qtl.8.rs3710348/qtl.11.rs3710348_R.mp4
- SSH.qtl.8.rs3710348/qtl.11.rs3710348_top.mp4
