# Supplementary material for: Quantitative trait loci affecting the 3D skull shape and size in mouse and prioritization of candidate genes in-silico
Source: Front Physiol. 2015 Mar 26;6:92. doi: 10.3389/fphys.2015.00092 (PMC4374467; doi:10.3389/fphys.2015.00092)
Supplement: Supplementary file 3 [file Presentation3.ZIP]

Archive with 84 entries (72 files):
- SSH.qtl.10.c14.loc13/
- SSH.qtl.10.c14.loc13/qtl.13.c14.loc13_B.mp4
- SSH.qtl.10.c14.loc13/qtl.13.c14.loc13_Bot.mp4
- SSH.qtl.10.c14.loc13/qtl.13.c14.loc13_F.mp4
- SSH.qtl.10.c14.loc13/qtl.13.c14.loc13_L.mp4
- SSH.qtl.10.c14.loc13/qtl.13.c14.loc13_R.mp4
- SSH.qtl.10.c14.loc13/qtl.13.c14.loc13_top.mp4
- SSH.qtl.11.c15.loc13/
- SSH.qtl.11.c15.loc13/qtl.14.c15.loc13_B.mp4
- SSH.qtl.11.c15.loc13/qtl.14.c15.loc13_Bot.mp4
- SSH.qtl.11.c15.loc13/qtl.14.c15.loc13_F.mp4
- SSH.qtl.11.c15.loc13/qtl.14.c15.loc13_L.mp4
- SSH.qtl.11.c15.loc13/qtl.14.c15.loc13_R.mp4
- SSH.qtl.11.c15.loc13/qtl.14.c15.loc13_top.mp4
- SSH.qtl.12.c16.loc33/
- SSH.qtl.12.c16.loc33/qtl.15.c16.loc33_B.mp4
- SSH.qtl.12.c16.loc33/qtl.15.c16.loc33_Bot.mp4
- SSH.qtl.12.c16.loc33/qtl.15.c16.loc33_F.mp4
- SSH.qtl.12.c16.loc33/qtl.15.c16.loc33_L.mp4
- SSH.qtl.12.c16.loc33/qtl.15.c16.loc33_R.mp4
- SSH.qtl.12.c16.loc33/qtl.15.c16.loc33_top.mp4
- SSH.qtl.13.rs6298471/
- SSH.qtl.13.rs6298471/qtl.16.rs6298471_B.mp4
- SSH.qtl.13.rs6298471/qtl.16.rs6298471_Bot.mp4
- SSH.qtl.13.rs6298471/qtl.16.rs6298471_F.mp4
- SSH.qtl.13.rs6298471/qtl.16.rs6298471_L.mp4
- SSH.qtl.13.rs6298471/qtl.16.rs6298471_R.mp4
- SSH.qtl.13.rs6298471/qtl.16.rs6298471_top.mp4
- SSH.qtl.14.c18.loc29/
- SSH.qtl.14.c18.loc29/qtl.17.c18.loc29_B.mp4
- SSH.qtl.14.c18.loc29/qtl.17.c18.loc29_Bot.mp4
- SSH.qtl.14.c18.loc29/qtl.17.c18.loc29_F.mp4
- SSH.qtl.14.c18.loc29/qtl.17.c18.loc29_L.mp4
- SSH.qtl.14.c18.loc29/qtl.17.c18.loc29_R.mp4
- SSH.qtl.14.c18.loc29/qtl.17.c18.loc29_top.mp4
- SSH.qtl.15.c19.loc36/
- SSH.qtl.15.c19.loc36/qtl.18.c19.loc36_B.mp4
- SSH.qtl.15.c19.loc36/qtl.18.c19.loc36_Bot.mp4
- SSH.qtl.15.c19.loc36/qtl.18.c19.loc36_F.mp4
- SSH.qtl.15.c19.loc36/qtl.18.c19.loc36_L.mp4
- SSH.qtl.15.c19.loc36/qtl.18.c19.loc36_R.mp4
- SSH.qtl.15.c19.loc36/qtl.18.c19.loc36_top.mp4
- SSH.qtl.16.c2.loc31/
- SSH.qtl.16.c2.loc31/qtl.19.c2.loc31_B.mp4
- SSH.qtl.16.c2.loc31/qtl.19.c2.loc31_Bot.mp4
- SSH.qtl.16.c2.loc31/qtl.19.c2.loc31_F.mp4
- SSH.qtl.16.c2.loc31/qtl.19.c2.loc31_L.mp4
- SSH.qtl.16.c2.loc31/qtl.19.c2.loc31_R.mp4
- SSH.qtl.16.c2.loc31/qtl.19.c2.loc31_top.mp4
- SSH.qtl.17.c2.loc60/
- SSH.qtl.17.c2.loc60/qtl.20.c2.loc60_B.mp4
- SSH.qtl.17.c2.loc60/qtl.20.c2.loc60_Bot.mp4
- SSH.qtl.17.c2.loc60/qtl.20.c2.loc60_F.mp4
- SSH.qtl.17.c2.loc60/qtl.20.c2.loc60_L.mp4
- SSH.qtl.17.c2.loc60/qtl.20.c2.loc60_R.mp4
- SSH.qtl.17.c2.loc60/qtl.20.c2.loc60_top.mp4
- SSH.qtl.18.c3.loc16/
- SSH.qtl.18.c3.loc16/qtl.21.c3.loc16_B.mp4
- SSH.qtl.18.c3.loc16/qtl.21.c3.loc16_Bot.mp4
- SSH.qtl.18.c3.loc16/qtl.21.c3.loc16_F.mp4
- SSH.qtl.18.c3.loc16/qtl.21.c3.loc16_L.mp4
- SSH.qtl.18.c3.loc16/qtl.21.c3.loc16_R.mp4
- SSH.qtl.18.c3.loc16/qtl.21.c3.loc16_top.mp4
- SSH.qtl.19.c3.loc42/
- SSH.qtl.19.c3.loc42/qtl.22.c3.loc42_B.mp4
- SSH.qtl.19.c3.loc42/qtl.22.c3.loc42_Bot.mp4
- SSH.qtl.19.c3.loc42/qtl.22.c3.loc42_F.mp4
- SSH.qtl.19.c3.loc42/qtl.22.c3.loc42_L.mp4
- SSH.qtl.19.c3.loc42/qtl.22.c3.loc42_R.mp4
- SSH.qtl.19.c3.loc42/qtl.22.c3.loc42_top.mp4
- SSH.qtl.20.c4.loc1/
- SSH.qtl.20.c4.loc1/qtl.23.c4.loc1_B.mp4
- SSH.qtl.20.c4.loc1/qtl.23.c4.loc1_Bot.mp4
- SSH.qtl.20.c4.loc1/qtl.23.c4.loc1_F.mp4
- SSH.qtl.20.c4.loc1/qtl.23.c4.loc1_L.mp4
- SSH.qtl.20.c4.loc1/qtl.23.c4.loc1_R.mp4
- SSH.qtl.20.c4.loc1/qtl.23.c4.loc1_top.mp4
- SSH.qtl.9.c13.loc61/
- SSH.qtl.9.c13.loc61/qtl.12.c13.loc61_B.mp4
- SSH.qtl.9.c13.loc61/qtl.12.c13.loc61_Bot.mp4
- SSH.qtl.9.c13.loc61/qtl.12.c13.loc61_F.mp4
- SSH.qtl.9.c13.loc61/qtl.12.c13.loc61_L.mp4
- SSH.qtl.9.c13.loc61/qtl.12.c13.loc61_R.mp4
- SSH.qtl.9.c13.loc61/qtl.12.c13.loc61_top.mp4
