# Supplementary material for: Quantitative trait loci affecting the 3D skull shape and size in mouse and prioritization of candidate genes in-silico
Source: Front Physiol. 2015 Mar 26;6:92. doi: 10.3389/fphys.2015.00092 (PMC4374467; doi:10.3389/fphys.2015.00092)
Supplement: Supplementary file 4 [file Presentation4.ZIP]

Archive with 70 entries (60 files):
- SSH.qtl.21.c4.loc38/
- SSH.qtl.21.c4.loc38/qtl.24.c4.loc38_B.mp4
- SSH.qtl.21.c4.loc38/qtl.24.c4.loc38_Bot.mp4
- SSH.qtl.21.c4.loc38/qtl.24.c4.loc38_F.mp4
- SSH.qtl.21.c4.loc38/qtl.24.c4.loc38_L.mp4
- SSH.qtl.21.c4.loc38/qtl.24.c4.loc38_R.mp4
- SSH.qtl.21.c4.loc38/qtl.24.c4.loc38_top.mp4
- SSH.qtl.22.c4.loc63/
- SSH.qtl.22.c4.loc63/qtl.25.c4.loc63_B.mp4
- SSH.qtl.22.c4.loc63/qtl.25.c4.loc63_Bot.mp4
- SSH.qtl.22.c4.loc63/qtl.25.c4.loc63_F.mp4
- SSH.qtl.22.c4.loc63/qtl.25.c4.loc63_L.mp4
- SSH.qtl.22.c4.loc63/qtl.25.c4.loc63_R.mp4
- SSH.qtl.22.c4.loc63/qtl.25.c4.loc63_top.mp4
- SSH.qtl.23.c5.loc15/
- SSH.qtl.23.c5.loc15/qtl.26.c5.loc15_B.mp4
- SSH.qtl.23.c5.loc15/qtl.26.c5.loc15_Bot.mp4
- SSH.qtl.23.c5.loc15/qtl.26.c5.loc15_F.mp4
- SSH.qtl.23.c5.loc15/qtl.26.c5.loc15_L.mp4
- SSH.qtl.23.c5.loc15/qtl.26.c5.loc15_R.mp4
- SSH.qtl.23.c5.loc15/qtl.26.c5.loc15_top.mp4
- SSH.qtl.24.c5.loc57/
- SSH.qtl.24.c5.loc57/qtl.27.c5.loc57_B.mp4
- SSH.qtl.24.c5.loc57/qtl.27.c5.loc57_Bot.mp4
- SSH.qtl.24.c5.loc57/qtl.27.c5.loc57_F.mp4
- SSH.qtl.24.c5.loc57/qtl.27.c5.loc57_L.mp4
- SSH.qtl.24.c5.loc57/qtl.27.c5.loc57_R.mp4
- SSH.qtl.24.c5.loc57/qtl.27.c5.loc57_top.mp4
- SSH.qtl.25.rs6181382/
- SSH.qtl.25.rs6181382/qtl.28.rs6181382_B.mp4
- SSH.qtl.25.rs6181382/qtl.28.rs6181382_Bot.mp4
- SSH.qtl.25.rs6181382/qtl.28.rs6181382_F.mp4
- SSH.qtl.25.rs6181382/qtl.28.rs6181382_L.mp4
- SSH.qtl.25.rs6181382/qtl.28.rs6181382_R.mp4
- SSH.qtl.25.rs6181382/qtl.28.rs6181382_top.mp4
- SSH.qtl.26.rs6265387/
- SSH.qtl.26.rs6265387/qtl.29.rs6265387_B.mp4
- SSH.qtl.26.rs6265387/qtl.29.rs6265387_Bot.mp4
- SSH.qtl.26.rs6265387/qtl.29.rs6265387_F.mp4
- SSH.qtl.26.rs6265387/qtl.29.rs6265387_L.mp4
- SSH.qtl.26.rs6265387/qtl.29.rs6265387_R.mp4
- SSH.qtl.26.rs6265387/qtl.29.rs6265387_top.mp4
- SSH.qtl.27.c7.loc47/
- SSH.qtl.27.c7.loc47/qtl.30.c7.loc47_B.mp4
- SSH.qtl.27.c7.loc47/qtl.30.c7.loc47_Bot.mp4
- SSH.qtl.27.c7.loc47/qtl.30.c7.loc47_F.mp4
- SSH.qtl.27.c7.loc47/qtl.30.c7.loc47_L.mp4
- SSH.qtl.27.c7.loc47/qtl.30.c7.loc47_R.mp4
- SSH.qtl.27.c7.loc47/qtl.30.c7.loc47_top.mp4
- SSH.qtl.28.rs13479776/
- SSH.qtl.28.rs13479776/qtl.31.rs13479776_B.mp4
- SSH.qtl.28.rs13479776/qtl.31.rs13479776_Bot.mp4
- SSH.qtl.28.rs13479776/qtl.31.rs13479776_F.mp4
- SSH.qtl.28.rs13479776/qtl.31.rs13479776_L.mp4
- SSH.qtl.28.rs13479776/qtl.31.rs13479776_R.mp4
- SSH.qtl.28.rs13479776/qtl.31.rs13479776_top.mp4
- SSH.qtl.29.c9.loc20/
- SSH.qtl.29.c9.loc20/qtl.32.c9.loc20_B.mp4
- SSH.qtl.29.c9.loc20/qtl.32.c9.loc20_Bot.mp4
- SSH.qtl.29.c9.loc20/qtl.32.c9.loc20_F.mp4
- SSH.qtl.29.c9.loc20/qtl.32.c9.loc20_L.mp4
- SSH.qtl.29.c9.loc20/qtl.32.c9.loc20_R.mp4
- SSH.qtl.29.c9.loc20/qtl.32.c9.loc20_top.mp4
- SSH.qtl.30.c9.loc47/
- SSH.qtl.30.c9.loc47/qtl.33.c9.loc47_B.mp4
- SSH.qtl.30.c9.loc47/qtl.33.c9.loc47_Bot.mp4
- SSH.qtl.30.c9.loc47/qtl.33.c9.loc47_F.mp4
- SSH.qtl.30.c9.loc47/qtl.33.c9.loc47_L.mp4
- SSH.qtl.30.c9.loc47/qtl.33.c9.loc47_R.mp4
- SSH.qtl.30.c9.loc47/qtl.33.c9.loc47_top.mp4
